# Supplementary material for: Differential Responses of Antioxidative System during the Interaction of Soursop Fruits (Annona muricata L.) and Nectria haematococca at Postharvest Storage
Source: Plants (Basel). 2021 Jul 14;10(7):1432. doi: 10.3390/plants10071432 (PMC8309373; doi:10.3390/plants10071432)
Supplement: Supplementary file 1 [file plants-10-01432-s001.zip]

Archive with 1 entries (1 files):
- plants-1282954-supplementary.pdf
